# Supplementary material for: Structural Studies of the 3′,3′-cGAMP Riboswitch Induced by Cognate and Noncognate Ligands Using Molecular Dynamics Simulation
Source: Int J Mol Sci. 2018 Nov 9;19(11):3527. doi: 10.3390/ijms19113527 (PMC6274999; doi:10.3390/ijms19113527)
Supplement: Supplementary file 1 [file ijms-19-03527-s001.zip]

Archive with 8 entries (7 files):
- ijms-370704-supplementary-proofread/
- ijms-370704-supplementary-proofread/ijms-370704-supplementary-proofread.doc
- ijms-370704-supplementary-proofread/Movie S1.avi
- ijms-370704-supplementary-proofread/Movie S2.avi
- ijms-370704-supplementary-proofread/Movie S3.avi
- ijms-370704-supplementary-proofread/Movie S4.avi
- ijms-370704-supplementary-proofread/Movie S5.avi
- ijms-370704-supplementary-proofread/Movie S6.avi
